# Supplementary material for: Stepwise Evolution Improves Identification of Diverse Peptides Binding to a Protein Target
Source: Sci Rep. 2017 Sep 21;7:12116. doi: 10.1038/s41598-017-12440-1 (PMC5608804; doi:10.1038/s41598-017-12440-1)
Supplement: Supplementary file 2 — Table 2A [file 41598_2017_12440_MOESM2_ESM.csv]

Supplementary Table 2A. 1,100 L-amino acid 5-mer sequences with the highest average fluorescence signal intensity for streptavidin binding on three arrays with 5-mer peptide library. S/B � signal to background ratio.
5-mer peptide sequence	Array 1	Array 2	Array 3	Average RFU	MeanDeviation/Mean, %	S/B
WRHPQ	27526	25879	24233	25879	4.2	235.3
FHHPQ	26001	23982	22338	24107	5.2	219.2
WGHPQ	26200	24629	20558	23796	9.1	216.3
WNHPQ	24122	24550	22540	23737	3.4	215.8
WSHPQ	23388	22748	25024	23720	3.7	215.6
LYHPQ	23546	25878	20490	23305	8.1	211.9
FRHPQ	24963	24362	20481	23269	8.0	211.5
YGHPQ	24628	21223	23620	23157	5.6	210.5
WAHPQ	21645	24346	22475	22822	4.5	207.5
FMHPQ	23833	23744	20414	22664	6.6	206.0
FYHPQ	21177	23300	22425	22301	3.4	202.7
WHHPQ	23506	18977	23811	22098	9.4	200.9
WQHPQ	21597	22963	21142	21901	3.2	199.1
MFHPQ	21576	22503	21567	21882	1.9	198.9
QYHPQ	22233	22166	19960	21453	4.6	195.0
WMHPQ	20338	21792	22093	21408	3.3	194.6
PFHPQ	22352	21673	19671	21232	4.9	193.0
YNHPQ	21063	22827	19784	21225	5.0	193.0
FSHPQ	22429	21991	19244	21221	6.2	192.9
MWHPQ	19922	22638	21033	21198	4.5	192.7
FFHPQ	20173	21386	21861	21140	3.0	192.2
WPHPQ	20394	21963	20864	21074	2.8	191.6
WLHPQ	21089	22766	19149	21001	5.9	190.9
YPHPQ	21387	20523	20957	20956	1.4	190.5
GWHPQ	21271	21187	20404	20954	1.7	190.5
YYHPQ	22734	21566	18408	20903	8.0	190.0
LHHPQ	22058	21474	18756	20763	6.4	188.8
FAHPQ	19312	21521	20849	20561	4.0	186.9
YAHPQ	19834	20872	20744	20483	2.1	186.2
YRHPQ	22268	18794	20254	20438	6.0	185.8
HPHPQ	21124	22100	17868	20364	8.2	185.1
NWHPQ	22216	20165	18600	20327	6.2	184.8
WHPQG	22055	21226	17613	20298	8.8	184.5
HYHPQ	20648	22399	17786	20277	8.2	184.3
YFHPQ	19709	21784	19031	20175	5.3	183.4
YHHPQ	22367	20585	17439	20130	8.9	183.0
NYHPQ	19542	21392	19373	20102	4.3	182.7
MYHPQ	20297	20801	19144	20081	3.1	182.6
PWHPQ	20249	20713	19247	20070	2.7	182.5
WTHPQ	21090	21439	17442	19990	8.5	181.7
YMHPQ	20016	21201	18752	19990	4.1	181.7
GFHPQ	19018	20738	19962	19906	3.0	181.0
LPHPQ	21248	20292	18064	19868	6.1	180.6
MPHPQ	20518	20769	18253	19847	5.4	180.4
QFHPQ	19135	21450	18847	19810	5.5	180.1
MHHPQ	19950	20936	17897	19594	5.8	178.1
WFHPQ	19602	19772	19358	19577	0.7	178.0
FTHPQ	19182	19277	20184	19548	2.2	177.7
AFHPQ	19407	20241	18913	19520	2.5	177.5
LWHPQ	21721	19414	17339	19491	7.6	177.2
WHPQN	21125	18890	18260	19425	5.8	176.6
FWHPQ	18661	19265	20329	19418	3.1	176.5
YHPQN	20439	19938	17856	19411	5.3	176.5
RYHPQ	21558	17316	19161	19345	7.6	175.9
MGHPQ	20299	20078	17485	19287	6.2	175.3
WKHPQ	19178	18591	19985	19251	2.5	175.0
IWHPQ	20266	19389	18018	19224	4.2	174.8
HFHPQ	21191	18225	18239	19218	6.8	174.7
YTHPQ	18942	20200	18464	19202	3.5	174.6
IGHPQ	20318	19504	17676	19166	5.2	174.2
QWHPQ	17648	20866	18817	19110	6.1	173.7
FPHPQ	18081	19876	19283	19080	3.5	173.5
YQHPQ	19630	18763	18454	18949	2.4	172.3
WHPQA	17947	18626	20255	18943	4.6	172.2
AWHPQ	20371	20135	16309	18938	9.3	172.2
YSHPQ	18110	19651	18917	18893	2.8	171.8
VWHPQ	19372	18638	18658	18890	1.7	171.7
SWHPQ	19821	20147	16641	18870	7.9	171.5
LGHPQ	18159	19723	18616	18832	3.2	171.2
WVHPQ	18835	18193	18934	18654	1.6	169.6
IYHPQ	16713	21058	18144	18638	8.7	169.4
TYHPQ	20011	18494	17241	18582	5.1	168.9
FHPQN	19015	18514	18171	18567	1.6	168.8
LAHPQ	19660	19029	16941	18543	5.8	168.6
PGHPQ	18977	19151	17465	18531	3.8	168.5
YHPQA	19580	19336	16662	18526	6.7	168.4
VYHPQ	19654	18876	16944	18491	5.6	168.1
IPHPQ	19467	18438	17373	18426	3.8	167.5
IFHPQ	20299	18269	16477	18348	7.1	166.8
HWHPQ	17847	18753	18407	18336	1.8	166.7
WIHPQ	20186	17826	16843	18285	6.9	166.2
MNHPQ	18168	18334	18326	18276	0.4	166.1
IRHPQ	20606	18337	15791	18245	9.0	165.9
LQHPQ	18867	18869	16258	17998	6.4	163.6
HPQGP	18178	18990	16335	17834	5.6	162.1
RFHPQ	18203	19118	16119	17813	6.3	161.9
PRHPQ	17834	18931	16519	17761	4.7	161.5
FQHPQ	16891	18864	17445	17733	4.3	161.2
LMHPQ	17359	18821	16994	17725	4.1	161.1
MQHPQ	18381	18659	14939	17326	9.2	157.5
TFHPQ	17999	17939	15850	17263	5.5	156.9
TRHPQ	16056	19285	16221	17187	8.1	156.2
LSHPQ	17512	18237	15797	17182	5.4	156.2
SHHPQ	17545	17264	16373	17061	2.7	155.1
QRHPQ	16936	17821	16235	16997	3.2	154.5
SRHPQ	17399	17496	16051	16982	3.7	154.4
VHPQN	16896	17798	15986	16893	3.6	153.6
YHPQG	16621	17434	16519	16858	2.3	153.3
VFHPQ	18018	15332	17072	16807	5.9	152.8
FIHPQ	17891	14826	17687	16801	7.8	152.7
LNHPQ	16335	18019	15888	16747	5.1	152.2
YLHPQ	16492	16894	16831	16739	1.0	152.2
VRHPQ	17589	15444	16936	16656	4.9	151.4
PYHPQ	15951	16515	17354	16607	3.0	151.0
HHPQN	17616	17363	14831	16604	7.1	150.9
IHPQA	17767	16536	15432	16579	4.8	150.7
FVHPQ	16566	15768	17188	16507	3.0	150.1
LTHPQ	16211	17602	15685	16499	4.5	150.0
PPHPQ	17054	17688	14754	16499	7.1	150.0
GHHPQ	16895	17285	15246	16475	5.0	149.8
HRHPQ	14990	18072	16240	16434	6.6	149.4
RHHPQ	17729	16459	14963	16384	5.8	148.9
IHPQF	17703	15103	16175	16327	5.6	148.4
YWHPQ	17843	16379	14614	16279	6.8	148.0
RAHPQ	17163	16535	14876	16191	5.4	147.2
HNHPQ	17132	16597	14740	16156	5.8	146.9
FHPQG	16402	15949	15919	16090	1.3	146.3
YVHPQ	17479	14234	16413	16042	7.5	145.8
FLHPQ	16317	14308	17380	16002	7.1	145.5
SPHPQ	16120	16960	14914	15998	4.5	145.4
HQHPQ	15475	16071	16437	15994	2.2	145.4
HHPQA	16851	15914	15214	15993	3.6	145.4
SNHPQ	16571	17188	14067	15942	7.8	144.9
GPHPQ	17146	15052	15457	15885	5.3	144.4
NGHPQ	15893	16630	15093	15872	3.3	144.3
PNHPQ	16023	17241	14240	15835	6.7	144.0
HHHPQ	15740	16930	14784	15818	4.7	143.8
QHPQN	15829	17272	14073	15725	7.0	143.0
APHPQ	16121	16476	14538	15712	5.0	142.8
TPHPQ	16005	16501	14543	15683	4.8	142.6
WQHPM	17794	15450	13650	15631	9.2	142.1
ISHPQ	16148	15743	14985	15625	2.7	142.0
SMHPQ	16558	16511	13808	15625	7.8	142.0
HPQFP	15671	15427	15599	15566	0.6	141.5
VHHPQ	16933	16108	13535	15525	8.5	141.1
HPQFG	15280	16001	15246	15509	2.1	141.0
PHHPQ	14287	16564	15626	15492	5.2	140.8
MAHPQ	16100	14906	15464	15490	2.6	140.8
THPQA	16257	14761	15445	15488	3.3	140.8
KYHPQ	15077	17134	14057	15423	7.4	140.2
IQHPQ	16251	15209	14610	15357	3.9	139.6
STHPQ	16137	16095	13772	15335	6.8	139.4
RQHPQ	14963	15421	15575	15320	1.6	139.3
HTHPQ	15810	15821	14275	15302	4.5	139.1
FHPQA	16255	16135	13407	15266	8.1	138.8
PHPQN	16021	16625	13089	15245	9.4	138.6
QHPQA	15310	14814	15481	15202	1.7	138.2
LFHPQ	14205	17167	14226	15199	8.6	138.2
NHPQN	14803	16185	14591	15193	4.4	138.1
MHPQA	17378	13867	14323	15189	9.6	138.1
WHPQV	14570	15174	15675	15140	2.5	137.6
VNHPQ	15821	15927	13661	15137	6.5	137.6
RSHPQ	15921	15459	14009	15130	4.9	137.5
NNHPQ	16558	15662	13101	15107	8.9	137.3
RLHPQ	16332	15204	13773	15103	5.9	137.3
AGHPQ	16833	15026	13388	15082	7.7	137.1
SHPQA	15075	15475	14653	15068	1.8	137.0
HSHPQ	15374	16194	13609	15059	6.4	136.9
GAHPQ	14747	16344	14010	15034	5.8	136.7
QQHPQ	15050	15736	14284	15023	3.3	136.6
PSHPQ	16135	15575	13358	15023	7.4	136.6
GRHPQ	15014	15397	14600	15004	1.8	136.4
MLHPQ	15580	16077	13346	15001	7.4	136.4
QHHPQ	14531	16458	14000	14996	6.5	136.3
IAHPQ	14273	16421	14267	14987	6.4	136.2
NMHPQ	15823	15763	13350	14978	7.2	136.2
RNHPQ	14562	15544	14830	14978	2.5	136.2
THPQN	16731	14341	13853	14975	7.8	136.1
PQHPQ	15144	15599	14156	14967	3.6	136.1
WAHPM	14912	15023	14880	14938	0.4	135.8
TNHPQ	16154	14995	13649	14933	5.7	135.8
ATHPQ	15148	14993	14656	14932	1.2	135.7
SHPQN	14627	16342	13823	14931	6.3	135.7
GHPQG	15395	14214	15104	14904	3.1	135.5
PMHPQ	14665	16151	13837	14884	5.7	135.3
QSHPQ	16277	15505	12858	14880	9.1	135.3
VHPQF	15857	15715	13032	14868	8.2	135.2
RGHPQ	14690	15907	13957	14851	4.7	135.0
QNHPQ	14900	14759	14878	14846	0.4	135.0
SSHPQ	15445	15976	13078	14833	7.9	134.8
RHPQA	15743	13582	15167	14830	5.6	134.8
GQHPQ	14373	15205	14806	14795	1.9	134.5
ERHPQ	14288	15313	14677	14760	2.5	134.2
HMHPQ	13891	15284	14964	14713	3.7	133.8
SLHPQ	14535	15467	14014	14672	3.6	133.4
RPHPQ	15578	15366	13047	14664	7.3	133.3
NTHPQ	14169	14534	15234	14645	2.7	133.1
GTHPQ	14726	15355	13786	14622	3.8	132.9
GLHPQ	15492	15125	13196	14604	6.4	132.8
RDHPQ	14772	14867	14067	14568	2.3	132.4
SHPQF	14374	16498	12832	14568	8.8	132.4
GNHPQ	15394	15577	12725	14565	8.4	132.4
WHPQF	13405	15902	14347	14551	6.2	132.3
VHPQA	14846	14435	14197	14493	1.6	131.8
AHHPQ	14561	14163	14713	14479	1.5	131.6
HPQGG	15420	14760	13224	14468	5.7	131.5
YIHPQ	14861	14142	14365	14456	1.9	131.4
PTHPQ	14444	15971	12708	14374	7.7	130.7
ASHPQ	13736	16055	13137	14309	8.1	130.1
LVHPQ	14471	14572	13825	14289	2.2	129.9
VSHPQ	14650	14793	13393	14279	4.1	129.8
WHPQS	14791	13207	14823	14273	5.0	129.8
HGHPQ	13498	15663	13524	14228	6.7	129.3
WHHPM	15015	12768	14871	14218	6.8	129.3
WSHPM	15015	14671	12907	14198	6.1	129.1
TGHPQ	15569	12117	14829	14172	9.7	128.8
PHPQA	14282	14493	13694	14156	2.2	128.7
SGHPQ	15198	14039	13154	14130	5.0	128.5
IHPQN	14262	13829	14259	14117	1.4	128.3
NHHPQ	15249	13742	13309	14100	5.4	128.2
LHPQA	13485	14470	14298	14084	2.8	128.0
VMHPQ	14237	14537	13439	14071	3.0	127.9
KWHPQ	14023	13939	14232	14065	0.8	127.9
GMHPQ	13094	14133	14467	13898	3.9	126.3
RVHPQ	15115	14527	12051	13898	8.9	126.3
RTHPQ	13204	14514	13777	13831	3.3	125.7
GHPQF	13245	14131	14103	13826	2.8	125.7
HPQAG	15318	14105	12018	13814	8.7	125.6
RHPQF	14830	14248	12186	13755	7.6	125.0
THPQG	14321	14904	12010	13745	8.4	125.0
QMHPQ	12884	13052	15280	13739	7.5	124.9
PAHPQ	14965	14130	11983	13693	8.3	124.5
GGHPQ	14939	12070	13989	13666	7.8	124.2
RHPQG	14097	13603	13291	13663	2.1	124.2
AMHPQ	14858	13818	12255	13644	6.8	124.0
AAHPQ	14634	14063	12180	13626	7.1	123.9
ALHPQ	14403	14214	12179	13599	7.0	123.6
HPQFS	14440	14552	11740	13577	9.0	123.4
FKHPQ	15007	13609	12056	13557	7.4	123.2
MHPQG	13800	14762	11993	13519	7.5	122.9
TSHPQ	13943	14215	12301	13486	5.9	122.6
QHPQG	13418	13271	13746	13478	1.3	122.5
NAHPQ	13303	13638	13285	13408	1.1	121.9
FDHPQ	12023	13730	14447	13400	6.9	121.8
NHPQA	12415	14220	13544	13393	4.9	121.8
SFHPQ	13070	12227	14830	13376	7.2	121.6
ILHPQ	13913	13648	12435	13332	4.5	121.2
TMHPQ	13414	13928	12440	13261	4.1	120.6
AHPQG	13898	14288	11583	13256	8.4	120.5
LIHPQ	14478	13497	11663	13213	7.8	120.1
TQHPQ	13117	13081	13412	13204	1.1	120.0
MHPQN	14014	11698	13891	13201	7.6	120.0
TAHPQ	13750	13757	12092	13200	5.6	120.0
WRHPM	14355	13572	11663	13197	7.7	120.0
RMHPQ	13188	14879	11247	13105	9.5	119.1
NHPQG	14346	13073	11791	13070	6.5	118.8
VAHPQ	12645	13848	12644	13046	4.1	118.6
SIHPQ	13608	13411	12032	13017	5.0	118.3
QLHPQ	13288	13926	11554	12923	7.1	117.5
QHPQF	13546	12393	12820	12920	3.2	117.5
SHPQG	14344	12624	11740	12903	7.4	117.3
KPHPQ	13236	14319	11115	12890	9.2	117.2
WMHPM	13412	12800	12452	12888	2.7	117.2
SVHPQ	13422	14011	11020	12818	9.4	116.5
YDHPQ	12446	14441	11465	12784	8.6	116.2
ANHPQ	13868	11705	12648	12740	5.9	115.8
VLHPQ	12492	12803	12867	12721	1.2	115.6
NRHPQ	11057	13404	13570	12677	8.5	115.2
WTHPM	14265	12833	10727	12608	9.9	114.6
HPQVG	12913	11693	13120	12575	4.7	114.3
VQHPQ	12298	13173	12165	12545	3.3	114.0
HPQFA	13946	12687	10835	12489	8.8	113.5
VTHPQ	12196	13317	11921	12478	4.5	113.4
HPQFN	12055	13177	12172	12468	3.8	113.3
HPQNN	11800	12752	12667	12406	3.3	112.8
HPQNS	12712	13183	11271	12389	6.0	112.6
HDHPQ	13198	13106	10856	12387	8.2	112.6
WWHPQ	10915	13097	12736	12250	7.3	111.4
TLHPQ	12056	12269	12295	12207	0.8	111.0
GHPQA	11701	11793	12957	12150	4.4	110.5
HHPQF	11983	13743	10689	12138	8.8	110.3
HPQNA	12026	12076	11788	11963	1.0	108.8
HHPQG	12291	12441	11119	11950	4.6	108.6
HPQGN	12673	12927	10160	11920	9.8	108.4
YGHPM	12793	11971	10915	11893	5.5	108.1
LHPQF	11938	11338	12318	11865	3.0	107.9
MHPQF	12985	12303	10237	11842	9.0	107.7
NQHPQ	11173	12378	11934	11829	3.7	107.5
FHPQV	11776	11711	11879	11789	0.5	107.2
HVHPQ	11472	11702	11708	11627	0.9	105.7
LLHPQ	11251	12117	11471	11613	2.9	105.6
HPQGS	11800	12730	10191	11573	8.0	105.2
LHPQN	11330	12445	10941	11572	5.0	105.2
YHPQF	12836	11791	10022	11550	8.8	105.0
KNHPQ	11403	12241	10954	11532	4.1	104.8
HIHPQ	11853	12587	10123	11521	8.1	104.7
DYHPQ	11361	12025	10877	11421	3.5	103.8
HPQNY	12465	11515	10207	11396	7.0	103.6
YEHPQ	10950	12283	10823	11352	5.5	103.2
RRHPQ	11856	11001	11122	11326	3.1	103.0
VHPQG	11803	10596	11120	11173	3.8	101.6
FMHPM	11811	11239	10390	11147	4.5	101.3
NIHPQ	11270	11668	10162	11033	5.3	100.3
GIHPQ	10819	11247	11009	11025	1.3	100.2
WHPQM	11277	10501	11261	11013	3.1	100.1
EFHPQ	10883	11717	10401	11001	4.3	100.0
NHPQF	11162	10749	11061	10990	1.5	99.9
FYHPM	12028	11101	9815	10981	7.1	99.8
PVHPQ	10556	11968	10254	10926	6.4	99.3
PHPQF	10612	11260	10738	10870	2.4	98.8
SHPQV	11831	11315	9413	10853	8.8	98.7
YPHPM	11384	10893	10179	10819	3.9	98.4
WEHPQ	10437	10693	11303	10811	3.0	98.3
GHPQV	11151	10248	10810	10736	3.0	97.6
PHPQV	10646	11075	10348	10690	2.4	97.2
MIHPQ	10098	11163	10796	10686	3.7	97.1
FHPQS	10287	11083	10663	10678	2.5	97.1
GWHPM	11049	11493	9462	10668	7.5	97.0
EYHPQ	11217	10865	9885	10656	4.8	96.9
TVHPQ	11155	11034	9640	10610	6.1	96.5
FEHPQ	10373	12118	9323	10605	9.5	96.4
KHHPQ	10610	10907	10265	10594	2.1	96.3
FNHPM	10216	10451	11030	10566	2.9	96.1
WPHPM	9929	11546	10177	10550	6.3	95.9
FHHPM	10596	11439	9443	10493	6.7	95.4
PHPQS	9703	11776	9858	10446	8.5	95.0
KQHPQ	11422	10384	9349	10385	6.7	94.4
RHPQV	11295	10629	9193	10372	7.6	94.3
IVHPQ	10934	10500	9679	10371	4.4	94.3
HPQNF	10961	10596	9461	10340	5.7	94.0
HPQNW	9533	11133	10168	10278	5.5	93.4
KHPQA	10674	10169	9770	10204	3.1	92.8
TIHPQ	10209	10498	9841	10182	2.2	92.6
SDHPQ	10381	10739	9427	10182	4.9	92.6
HPQFT	9974	10402	10143	10173	1.5	92.5
HPQGA	10503	10171	9727	10134	2.7	92.1
FSHPM	9973	10544	9633	10050	3.3	91.4
QTHPQ	9680	10012	10226	9973	2.0	90.7
HPQFQ	10040	10397	9454	9964	3.4	90.6
QPHPQ	9063	10698	10042	9934	5.8	90.3
FAHPM	9730	10682	9361	9924	5.1	90.2
HPQSG	9639	10505	9575	9906	4.0	90.1
LDHPQ	10089	10174	9210	9824	4.2	89.3
MYHPM	10111	10581	8769	9820	7.1	89.3
FFHPM	10468	10350	8632	9817	8.0	89.2
FRHPM	10042	9860	9519	9807	2.0	89.2
HPQNP	10548	9771	9039	9786	5.2	89.0
MDHPQ	10008	10340	8994	9781	5.4	88.9
THPQV	9875	9492	9962	9776	1.9	88.9
DPHPQ	9013	10479	9712	9735	5.1	88.5
HYHPM	9822	10577	8733	9710	6.7	88.3
IDHPQ	9373	10259	9485	9706	3.8	88.2
EHHPQ	10021	9717	9151	9630	3.3	87.5
DRHPQ	9349	8970	10532	9617	6.3	87.4
WFHPM	10092	10242	8514	9616	7.6	87.4
YAHPM	10371	9791	8674	9612	6.5	87.4
QHPQS	9340	9409	9961	9570	2.7	87.0
HPQNQ	10029	10255	8384	9556	8.2	86.9
MWHPM	9701	9998	8908	9536	4.4	86.7
HKHPQ	10043	8958	9520	9507	3.9	86.4
KTHPQ	10292	9508	8695	9498	5.6	86.3
RHPQN	8150	10232	10029	9471	9.3	86.1
HPQGH	9879	10183	8333	9465	8.0	86.0
QKHPQ	9579	10172	8633	9461	5.8	86.0
FTHPM	9596	10322	8465	9461	7.0	86.0
IHPQG	9145	10068	9132	9448	4.4	85.9
NKHPQ	9565	9965	8812	9447	4.5	85.9
MFHPM	9591	10088	8492	9390	6.4	85.4
YHHPM	9427	9673	8936	9345	2.9	85.0
NWHPM	10327	9267	8402	9332	7.1	84.8
FLHPM	9547	9540	8878	9322	3.2	84.7
MKHPQ	9842	9808	8289	9313	7.3	84.7
YQHPM	10395	9462	8071	9309	8.9	84.6
QHPQV	9821	9951	8152	9308	8.3	84.6
HPQNV	9052	9577	9209	9279	2.1	84.4
VIHPQ	9508	9448	8642	9199	4.0	83.6
LKHPQ	9461	8578	9517	9186	4.4	83.5
DHPQA	9105	9774	8597	9159	4.5	83.3
QYHPM	9399	9951	7933	9094	8.5	82.7
HPQAP	8865	9343	9014	9074	2.0	82.5
KFHPQ	9005	9249	8778	9011	1.8	81.9
NHPQV	8209	9753	8979	8980	5.7	81.6
QDHPQ	8408	9686	8680	8925	5.7	81.1
PKHPQ	9390	9023	8211	8875	5.0	80.7
YHPMA	8648	8967	8998	8871	1.7	80.6
KMHPQ	9133	9506	7882	8841	7.2	80.4
KSHPQ	9767	9004	7644	8805	8.8	80.0
AHPQS	8929	9066	8377	8791	3.1	79.9
VVHPQ	8462	8842	8993	8766	2.3	79.7
RWHPM	8373	9219	8698	8764	3.5	79.7
WHPQH	9647	7998	8536	8727	7.0	79.3
WVHPM	9028	8424	8467	8640	3.0	78.5
ENHPQ	8810	9129	7898	8613	5.5	78.3
YHPQM	8692	8713	8307	8571	2.1	77.9
QFHPM	8309	9630	7697	8545	8.5	77.7
HPQVS	8715	8009	8774	8499	3.8	77.3
DHPQG	8627	8818	8051	8499	3.5	77.3
KAHPQ	8421	9089	7898	8469	4.9	77.0
HEHPQ	8636	8013	8599	8416	3.2	76.5
HFHPM	8580	9413	7218	8404	9.4	76.4
YHPQQ	8457	9399	7275	8377	8.8	76.2
LGHPM	8572	8653	7901	8375	3.8	76.1
HHPMA	8736	8459	7897	8364	3.7	76.0
MHPQS	9419	8423	7205	8349	9.1	75.9
DFHPQ	8052	8739	8038	8277	3.7	75.2
DNHPQ	7734	8492	8403	8210	3.9	74.6
LHPQV	8330	8068	8193	8197	1.1	74.5
DSHPQ	8310	8480	7629	8140	4.2	74.0
VHPQS	9019	8302	7072	8131	8.7	73.9
GKHPQ	8623	8238	7410	8090	5.6	73.5
HPQGQ	7648	8258	8342	8082	3.6	73.5
KHPQG	8227	8455	7442	8041	5.0	73.1
DHPQN	8795	7005	8196	7999	8.3	72.7
PDHPQ	8577	8437	6965	7993	8.6	72.7
IGHPM	8338	8679	6844	7954	9.3	72.3
QWHPM	8606	7155	8058	7939	6.6	72.2
FVHPM	8545	8139	7092	7925	7.0	72.0
HHPQV	8359	8345	7017	7907	7.5	71.9
HPQFF	7978	8050	7588	7872	2.4	71.6
YRHPM	7194	8556	7838	7863	5.9	71.5
KLHPQ	7489	7943	8114	7849	3.1	71.4
VWHPM	8294	7953	7263	7837	4.9	71.2
EHPQN	8523	8042	6936	7834	7.6	71.2
IHPMA	8374	7966	7045	7795	6.4	70.9
THPQS	7880	7939	7558	7792	2.0	70.8
YLHPM	8009	7847	7477	7778	2.6	70.7
NHPQS	7232	8625	7472	7776	7.3	70.7
HPQFY	7308	8577	7434	7773	6.9	70.7
EHPQA	8028	8094	6979	7701	6.2	70.0
YFHPM	7901	7444	7695	7680	2.0	69.8
ADHPQ	7483	7902	7608	7664	2.1	69.7
WEHPM	7529	8382	7071	7661	6.3	69.6
DMHPQ	7482	8569	6830	7627	8.2	69.3
HGHPM	7526	7611	7728	7622	0.9	69.3
HPQFV	8008	7947	6896	7617	6.3	69.2
YSHPM	8054	7358	7417	7610	3.9	69.2
RHPMA	7206	8030	7407	7548	4.3	68.6
DTHPQ	7358	8159	7036	7518	5.7	68.3
FIHPM	7576	7945	6979	7500	4.6	68.2
LAAYH	7191	7980	7177	7449	4.7	67.7
IEHPQ	6961	7475	7885	7440	4.3	67.6
HPQNT	7592	7563	7138	7431	2.6	67.6
THPMA	7051	7688	7513	7418	3.3	67.4
WHPMN	8383	7435	6390	7403	9.1	67.3
HPQVA	8309	7219	6660	7396	8.2	67.2
HHHPM	7301	7903	6939	7381	4.7	67.1
HPQGT	6743	8460	6922	7375	9.8	67.0
LMHPM	7386	8048	6655	7363	6.4	66.9
AYHPM	8130	7244	6651	7342	7.2	66.7
WKHPM	7147	7299	7508	7318	1.7	66.5
SKHPQ	7212	7295	7366	7291	0.7	66.3
HPQYN	7051	7514	7257	7274	2.2	66.1
GHPMG	7097	7857	6769	7241	5.7	65.8
KVHPQ	7981	7455	6193	7209	9.4	65.5
SFHPM	7363	7787	6393	7181	7.3	65.3
KGHPQ	7786	6824	6882	7164	5.8	65.1
KHPQN	7622	7245	6463	7110	6.1	64.6
VKHPQ	7268	6834	7218	7107	2.6	64.6
LWHPM	6886	7507	6914	7102	3.8	64.6
QHHPM	6838	7903	6525	7089	7.7	64.4
HPQFH	6821	6919	7513	7084	4.0	64.4
ESHPQ	7061	7756	6405	7074	6.4	64.3
EHPQG	7347	7431	6426	7068	6.1	64.3
LTHPM	6997	7712	6491	7067	6.1	64.2
HPQVY	8051	6998	6107	7052	9.4	64.1
VRHPM	7688	7147	6271	7035	7.2	64.0
HPQVN	6878	7178	7037	7031	1.4	63.9
HPQGF	6882	7399	6753	7011	3.7	63.7
GEHPQ	7546	7469	6012	7009	9.5	63.7
IRHPM	7562	7168	6266	6999	7.0	63.6
QEHPQ	7399	7580	5956	6978	9.8	63.4
LAHPM	6195	7616	6953	6921	7.0	62.9
LQHPM	6577	7366	6794	6912	4.4	62.8
MHPMA	6163	7397	7137	6899	7.1	62.7
DGHPQ	6862	7106	6702	6890	2.1	62.6
DAHPQ	7138	7304	6214	6885	6.5	62.6
YHPQH	7051	6400	7173	6875	4.6	62.5
HPQGD	7013	7279	6252	6848	5.8	62.3
GRHPM	6992	7654	5855	6834	9.5	62.1
HPQVP	6917	7138	6427	6828	3.9	62.1
HMHPM	6634	7516	6258	6803	7.0	61.8
YDHPM	7168	6934	6298	6800	4.9	61.8
HRHPM	7206	6797	6391	6798	4.0	61.8
TKHPQ	7080	6518	6693	6764	3.1	61.5
VHPQV	6756	6768	6703	6742	0.4	61.3
AHPMA	6633	7153	6322	6703	4.5	60.9
HPMGG	7108	7166	5714	6663	9.5	60.6
MRHPM	6714	6163	7109	6662	5.0	60.6
DLHPQ	6542	6852	6555	6649	2.0	60.4
SHPMA	7336	6087	6497	6640	7.0	60.4
KIHPQ	6814	6474	6629	6639	1.8	60.4
HPQGW	6882	7077	5938	6633	7.0	60.3
IFHPM	6958	7151	5695	6601	9.1	60.0
TWHPM	6831	6453	6462	6582	2.5	59.8
NHPMA	6929	6242	6564	6578	3.6	59.8
HPQMG	6787	6768	5990	6515	5.4	59.2
FHPMG	6628	7042	5867	6512	6.6	59.2
RFHPM	6892	6056	6587	6511	4.7	59.2
MPHPM	6411	6992	5965	6456	5.5	58.7
NEHPQ	6525	6444	6357	6442	0.9	58.6
QNHPM	6657	7034	5570	6420	8.8	58.4
LPHPM	6618	6501	6062	6393	3.5	58.1
RGHPM	6641	6717	5807	6389	6.1	58.1
FHPQM	6052	7263	5845	6387	9.2	58.1
THHPM	6237	7227	5679	6381	8.8	58.0
SRHPM	6432	7186	5470	6362	9.4	57.8
TNHPM	6379	7260	5447	6362	9.6	57.8
HPQVH	6698	6403	5974	6358	4.0	57.8
HPQNL	6875	6326	5840	6347	5.5	57.7
QRHPM	6043	6297	6545	6295	2.7	57.2
HPQHG	7005	6434	5388	6276	9.4	57.1
TEHPQ	5575	7113	6124	6271	9.0	57.0
HPQVF	6493	6468	5811	6257	4.8	56.9
FHPQY	6453	6319	5852	6208	3.8	56.4
ELHPQ	5957	6447	6215	6206	2.7	56.4
QGHPM	6403	6707	5384	6165	8.4	56.0
MHPQV	6193	5679	6545	6139	5.0	55.8
LSHPM	5509	6805	6010	6108	7.6	55.5
VEHPQ	6020	6323	5947	6097	2.5	55.4
HPQYG	6244	6209	5734	6062	3.6	55.1
RQHPM	6324	6255	5590	6056	5.1	55.1
HSHPM	6249	6307	5570	6042	5.2	54.9
WHPQT	6430	6263	5420	6038	6.8	54.9
RNHPM	6029	6223	5764	6005	2.7	54.6
PYHPM	6565	6303	5128	5998	9.7	54.5
VHHPM	6047	6225	5716	5996	3.1	54.5
NGHPM	6661	6204	5111	5992	9.8	54.5
SGHPM	6208	6381	5347	5979	7.0	54.4
YWHPM	6408	6076	5391	5958	6.3	54.2
SNHPM	6349	5363	6136	5949	6.6	54.1
RHHPM	6715	5743	5302	5920	9.0	53.8
TRHPM	6129	5571	6021	5907	3.8	53.7
HPQGY	5903	6653	5147	5901	8.5	53.6
PPHPM	5925	6582	5168	5891	8.2	53.6
HPQND	5952	6404	5304	5886	6.6	53.5
TGHPM	6238	6250	5149	5879	8.3	53.4
EHPQF	6369	6163	5008	5847	9.6	53.2
WHPQY	5736	6212	5588	5846	4.2	53.1
PHPQQ	5739	6236	5545	5840	4.5	53.1
VFHPM	5838	6017	5647	5834	2.1	53.0
HPQFW	5985	6064	5452	5834	4.4	53.0
NYHPM	5730	6179	5543	5817	4.1	52.9
KHPQF	5883	5619	5940	5814	2.2	52.9
TFHPM	5522	6240	5597	5786	5.2	52.6
QHPQH	5743	5961	5599	5768	2.2	52.4
LGAFH	5621	6345	5288	5752	6.9	52.3
WWHPM	6061	5466	5725	5751	3.6	52.3
LGAYH	6119	6087	5009	5738	8.5	52.2
QPHPM	6009	6219	4921	5716	9.3	52.0
HDHPM	5994	5939	5037	5657	7.3	51.4
LGPFH	5763	5711	5403	5626	2.6	51.1
IQHPM	5973	5993	4839	5602	9.1	50.9
TYHPM	5762	5885	5035	5561	6.3	50.6
SSHPM	5789	5629	5261	5560	3.6	50.5
HPQNR	6089	5716	4850	5552	8.4	50.5
SQHPM	5087	5947	5526	5520	5.2	50.2
PAWAH	6148	5530	4819	5499	8.2	50.0
WHPMV	5960	5146	5195	5434	6.5	49.4
YHPQY	5965	5453	4839	5419	7.1	49.3
HPQVQ	5417	5299	5527	5414	1.4	49.2
DHPQS	4891	5505	5802	5399	6.3	49.1
ETHPQ	5283	5929	4968	5393	6.6	49.0
RTHPM	5860	5689	4622	5390	9.5	49.0
FHPQQ	5193	5596	5377	5388	2.6	49.0
HPQNI	5327	5966	4858	5384	7.2	48.9
MMHPM	5340	5663	5087	5363	3.7	48.8
NRHPM	5589	5628	4813	5343	6.6	48.6
STHPM	5591	5528	4787	5302	6.5	48.2
HPQNE	5559	5574	4713	5282	7.2	48.0
SHPQY	5386	5526	4812	5241	5.5	47.6
HQHPM	5152	5328	5124	5201	1.6	47.3
ANHPM	5048	5778	4694	5173	7.8	47.0
HPQQG	5018	5424	5074	5172	3.2	47.0
RKHPQ	5459	5019	5010	5163	3.8	46.9
SLHPM	5051	5554	4705	5104	5.9	46.4
IAHPM	5343	5470	4387	5067	8.9	46.1
FHPMS	4764	5236	5193	5064	4.0	46.0
VPHPM	4923	5287	4923	5044	3.2	45.9
HHPQQ	5111	5448	4481	5013	7.1	45.6
HPMSG	4964	5252	4774	4997	3.4	45.4
LAEYH	5011	5215	4631	4952	4.3	45.0
HPQGV	4923	4925	5006	4951	0.7	45.0
EHPQR	4993	5455	4397	4948	7.4	45.0
EMHPQ	4783	5145	4890	4939	2.8	44.9
FKHPM	4896	5384	4357	4879	7.1	44.4
EVHPQ	5046	5132	4450	4876	5.8	44.3
TPHPM	5240	5025	4289	4851	7.7	44.1
MQHPM	4575	5491	4415	4827	9.2	43.9
EQHPQ	4515	4750	5201	4822	5.2	43.8
THPMG	5135	5066	4251	4818	7.8	43.8
HPQAA	4781	4475	5160	4805	4.9	43.7
RHPQQ	4759	5181	4449	4796	5.4	43.6
WHPMM	4822	4572	4941	4778	2.9	43.4
QQHPM	4686	5351	4259	4766	8.2	43.3
GQHPM	4652	5053	4526	4743	4.3	43.1
GSHPM	4647	5011	4519	4726	4.0	43.0
MHPMG	4684	5302	4167	4717	8.3	42.9
AMHPM	4939	5161	4023	4707	9.7	42.8
QSHPM	4948	4857	4303	4702	5.7	42.7
THPQH	4501	4760	4821	4694	2.7	42.7
HPQFL	5115	4434	4455	4668	6.4	42.4
THPQQ	4845	4816	4332	4664	4.7	42.4
NHPQQ	5025	4904	4044	4658	8.8	42.3
WHPQK	4927	4268	4697	4631	5.2	42.1
ITHPM	4658	4983	4063	4568	7.4	41.5
RHPQY	4642	4848	4213	4568	5.2	41.5
WHPQI	5068	4457	4172	4566	7.3	41.5
SHPQQ	4252	4703	4711	4556	4.4	41.4
PHPQY	5190	4539	3922	4550	9.4	41.4
EHPQV	4802	4662	4071	4511	6.5	41.0
LHPMA	4398	4333	4791	4507	4.2	41.0
GHPQM	4226	4900	4340	4489	6.1	40.8
HLHPM	3993	5122	4308	4474	9.6	40.7
HPQAF	4435	4920	4055	4470	6.7	40.6
HHPMS	4396	5002	3998	4465	8.0	40.6
NPHPM	4707	4747	3861	4438	8.7	40.3
GHPQY	4396	4822	4026	4415	6.1	40.1
HPQGE	4421	5000	3818	4413	9.0	40.1
QHPQM	4666	4713	3815	4398	8.8	40.0
LAQFH	4117	4522	4460	4366	3.8	39.7
ALHPM	4646	4651	3789	4362	8.8	39.7
NHPQM	4018	4714	4226	4319	6.1	39.3
HPMFN	4148	4729	4010	4296	6.7	39.1
PLHPM	4648	4524	3687	4286	9.3	39.0
GMHPM	4181	4813	3809	4268	8.5	38.8
APHPM	4264	4337	4124	4241	1.9	38.6
LHPQH	4399	4215	4082	4232	2.6	38.5
EWHPM	4181	4265	4114	4186	1.3	38.1
HPMAP	3777	4626	4115	4173	7.2	37.9
RMHPM	4379	4345	3772	4165	6.3	37.9
SHPQM	4242	4409	3777	4143	5.9	37.7
HNHPM	4030	4616	3776	4141	7.7	37.6
EHPQS	4312	4193	3511	4005	8.2	36.4
DFHPM	4146	4276	3592	4005	6.9	36.4
RHPQD	4316	4026	3566	3970	6.8	36.1
NAHPM	4551	3490	3831	3957	10.0	36.0
IPHPM	4260	4215	3379	3951	9.7	35.9
AAHPM	4315	3923	3425	3888	7.9	35.3
HHPQR	3981	4065	3582	3876	5.1	35.2
IMHPM	3698	4345	3542	3862	8.3	35.1
FHPQT	3788	3811	3887	3829	1.0	34.8
SDHPM	3475	4153	3833	3820	6.0	34.7
EDHPQ	3665	4049	3691	3802	4.3	34.6
GAHPM	3934	3916	3405	3752	6.2	34.1
AHPQQ	4158	3678	3391	3742	7.4	34.0
RLHPM	3794	3368	4008	3723	6.4	33.8
MVHPM	3563	4106	3485	3718	7.0	33.8
HPQVD	3510	4089	3454	3684	7.3	33.5
HPQRG	4197	3565	3276	3679	9.4	33.4
KHPQV	4026	3611	3258	3632	7.2	33.0
DHHPM	3550	3931	3378	3620	5.7	32.9
AHPQM	3566	4058	3145	3590	8.7	32.6
IHPQQ	3752	3856	3122	3576	8.5	32.5
VLHPM	3665	3781	3179	3542	6.8	32.2
DHPQK	3557	3428	3609	3531	2.0	32.1
MIHPM	3457	3971	3164	3531	8.3	32.1
NDHPM	3549	3909	3106	3521	7.9	32.0
DDHPQ	3407	3741	3363	3504	4.5	31.9
VHPQH	3646	3195	3627	3489	5.6	31.7
RRHPM	3785	3690	2958	3478	10.0	31.6
GVHPM	3677	3734	3015	3475	8.8	31.6
DHPQH	3700	3418	3165	3428	5.3	31.2
YHPMM	3549	3744	2964	3419	8.9	31.1
LGQYH	3308	3592	3356	3419	3.4	31.1
HPQIG	3721	3523	2986	3410	8.3	31.0
LVHPM	3239	3106	3880	3409	9.2	31.0
EHHPM	3431	3713	3074	3406	6.5	31.0
RHPMS	3576	3415	3181	3391	4.1	30.8
HPQRW	3211	3481	3447	3380	3.3	30.7
PHPMS	3266	3588	3230	3361	4.5	30.6
THPQY	2906	3394	3618	3306	8.1	30.1
VHPQQ	3147	3673	3084	3301	7.5	30.0
HPQGK	3515	3257	3075	3282	4.7	29.8
TTHPM	3236	3580	3024	3280	6.1	29.8
KFHPM	3082	3716	3037	3278	8.9	29.8
DHPMG	3606	3420	2793	3273	9.8	29.8
LHPQM	3462	3148	3077	3229	4.8	29.4
KHHPM	3353	3462	2786	3200	8.6	29.1
MHPQQ	3006	3488	3066	3187	6.3	29.0
DYHPM	3360	3192	2831	3127	6.3	28.4
HPQNK	3023	3108	3247	3126	2.6	28.4
HPQVR	3171	3350	2845	3122	5.9	28.4
HPQSS	2869	3422	3025	3105	6.8	28.2
HPQTG	2956	3274	3048	3093	3.9	28.1
HPQHN	2927	3380	2919	3075	6.6	28.0
AHPMS	3222	3222	2675	3040	8.0	27.6
KHPMA	2764	3150	3172	3029	5.8	27.5
WHPMF	3205	3109	2717	3010	6.5	27.4
EEHPQ	2802	3286	2922	3003	6.3	27.3
PVHPM	3003	3286	2690	2993	6.8	27.2
FHPMV	3080	3088	2807	2992	4.1	27.2
LAVYH	3205	3169	2543	2972	9.6	27.0
FHPMN	3124	3160	2592	2959	8.3	26.9
HPQWG	3300	2912	2659	2957	7.7	26.9
SHPQR	3127	2869	2854	2950	4.0	26.8
LKHPM	3007	2828	2832	2889	2.7	26.3
YHPMN	2966	3075	2573	2871	6.9	26.1
DEHPQ	2897	2825	2866	2863	0.9	26.0
VDHPM	3047	3022	2517	2862	8.0	26.0
YHPQT	2946	2548	3028	2841	6.9	25.8
MHPMS	3040	2985	2496	2840	8.1	25.8
SHPMS	2849	3053	2606	2836	5.4	25.8
LASYH	2766	3048	2668	2828	5.2	25.7
HHPMN	2804	2967	2700	2824	3.4	25.7
MAAHF	2946	3007	2488	2814	7.7	25.6
TMHPM	2665	2924	2831	2807	3.4	25.5
PIHPM	2789	2915	2476	2727	6.1	24.8
PHPMV	2791	2830	2539	2720	4.4	24.7
FHPMM	2601	2752	2678	2677	1.9	24.3
PHPQT	2647	2455	2849	2651	5.0	24.1
PHPQW	2991	2646	2230	2622	10.0	23.8
AVHPM	2749	2849	2268	2622	9.0	23.8
HPQFR	2665	2692	2503	2620	3.0	23.8
ENHPM	2677	2797	2285	2586	7.8	23.5
IVHPM	2490	2669	2591	2583	2.4	23.5
PDHPM	2713	2654	2356	2574	5.7	23.4
MEHPM	2599	2826	2292	2572	7.3	23.4
EPHPM	2476	2760	2378	2538	5.8	23.1
HPQQN	2479	2704	2397	2527	4.7	23.0
LAMYH	2202	2792	2525	2506	8.1	22.8
KKHPQ	2540	2495	2382	2473	2.4	22.5
PHPQI	2691	2518	2204	2471	7.2	22.5
EGHPM	2475	2808	2096	2460	9.9	22.4
EHPQY	2500	2630	2218	2449	6.3	22.3
FHPQW	2594	2546	2193	2444	6.9	22.2
LHPMS	2495	2669	2164	2443	7.6	22.2
HPMGN	2680	2540	2085	2435	9.6	22.1
KMHPM	2536	2525	2203	2421	6.0	22.0
HPMFG	2318	2510	2411	2413	2.7	21.9
KPHPM	2610	2383	2229	2407	5.6	21.9
GHPMV	2535	2272	2394	2400	3.7	21.8
LGQFH	2279	2363	2447	2363	2.4	21.5
LGEYH	2152	2446	2428	2342	5.4	21.3
NHPQI	2312	2440	2219	2324	3.3	21.1
LAMFH	2586	2156	2223	2321	7.6	21.1
VIHPM	2471	2291	2084	2282	5.8	20.7
NKHPM	2260	2323	2254	2279	1.3	20.7
MHPMV	2253	2593	1980	2275	9.3	20.7
HPQMS	2276	2581	1965	2274	9.0	20.7
HPMFS	2358	2441	1985	2261	8.1	20.6
HPMGQ	2452	2267	2039	2252	6.3	20.5
MKHPM	2173	2366	2186	2242	3.7	20.4
RHPQW	2195	2342	2173	2237	3.1	20.3
YHPMV	2128	2421	2147	2232	5.6	20.3
HPQYA	2070	2410	2179	2220	5.7	20.2
HHPMY	2400	2243	1947	2197	7.6	20.0
YHPQK	2288	2293	1958	2180	6.8	19.8
HPQVE	2166	2404	1962	2177	6.9	19.8
HHPMF	2337	2283	1906	2175	8.3	19.8
HHPQI	2291	2302	1902	2165	8.1	19.7
VKHPM	2404	2215	1830	2150	9.9	19.5
PKHPM	2314	2246	1833	2131	9.3	19.4
HPQQS	2227	2302	1823	2117	9.3	19.2
SEHPM	2087	2334	1869	2097	7.6	19.1
IKHPM	2148	2222	1888	2086	6.3	19.0
HPQHF	2134	2289	1814	2079	8.5	18.9
AHPQT	1974	1981	2256	2070	6.0	18.8
HHPMM	2340	1959	1866	2055	9.3	18.7
HHPQK	2237	2111	1813	2054	7.8	18.7
HPQAM	1977	2230	1925	2044	6.1	18.6
HPQSW	2183	2027	1839	2016	5.9	18.3
KHPQY	2018	2142	1885	2015	4.3	18.3
AKHPM	2016	2160	1847	2008	5.3	18.3
DKHPM	1972	2038	1998	2003	1.2	18.2
HPMGW	2158	1752	2081	1997	8.2	18.2
HPQKG	2130	2006	1855	1997	4.7	18.2
HPQHS	1828	2160	1991	1993	5.6	18.1
GHPQW	2256	1891	1830	1992	8.8	18.1
HPMAF	2082	2094	1777	1984	7.0	18.0
MAMHF	2202	1936	1772	1970	7.8	17.9
DSHPM	2177	1828	1890	1965	7.2	17.9
HPQAV	1951	1966	1949	1955	0.4	17.8
LSAYH	1928	1907	2009	1948	2.1	17.7
HPQFK	1998	1818	2026	1947	4.4	17.7
HPQRN	2089	2002	1739	1944	7.0	17.7
ESHPM	1963	2038	1681	1894	7.5	17.2
HPMFA	1837	2033	1792	1887	5.1	17.2
HPMNA	2087	1718	1842	1882	7.3	17.1
WHPMT	1886	2048	1647	1861	7.6	16.9
HPQQW	1993	1916	1636	1848	7.6	16.8
EAHPM	1820	2044	1584	1816	8.5	16.5
RHPMQ	1868	1917	1616	1800	6.8	16.4
NHPQW	1558	1771	2068	1799	10.0	16.4
EHPQQ	1737	1870	1755	1787	3.1	16.2
HPMQG	1884	1750	1718	1784	3.7	16.2
FDKWL	1704	1854	1703	1754	3.8	15.9
HPQRS	1823	1830	1588	1747	6.1	15.9
QHPQK	1692	1697	1830	1740	3.5	15.8
HPMYP	1842	1630	1740	1737	4.1	15.8
AHPQI	1764	1663	1746	1724	2.4	15.7
LHPQT	1840	1838	1468	1716	9.6	15.6
PHPQD	1619	1938	1577	1711	8.8	15.6
HPQYQ	1886	1714	1527	1709	7.1	15.5
VVHPM	1703	1832	1569	1701	5.2	15.5
HPMGH	1712	1720	1591	1675	3.3	15.2
GHPMF	1630	1741	1629	1666	3.0	15.1
HPTPW	1725	1653	1597	1658	2.7	15.1
HPQDG	1748	1681	1541	1657	4.6	15.1
QHPQI	1635	1863	1421	1640	9.1	14.9
HPMHP	1662	1681	1572	1638	2.7	14.9
NHPQK	1629	1683	1585	1632	2.1	14.8
GEHPM	1697	1764	1410	1624	8.8	14.8
PHPQK	1787	1531	1540	1619	6.9	14.7
FHPMF	1644	1671	1536	1617	3.3	14.7
WHPMK	1611	1781	1407	1599	8.0	14.5
THPQK	1566	1813	1402	1594	9.2	14.5
WHPQL	1642	1596	1531	1590	2.5	14.5
RHPMY	1510	1554	1677	1580	4.1	14.4
YHPQI	1591	1638	1494	1574	3.4	14.3
PHPMN	1649	1648	1419	1572	6.5	14.3
FHPQK	1773	1415	1485	1558	9.2	14.2
HPQHV	1525	1551	1425	1500	3.4	13.6
IHPQT	1676	1506	1311	1497	8.3	13.6
YHPMF	1460	1532	1424	1472	2.7	13.4
GHPQK	1374	1469	1551	1465	4.1	13.3
DHPMK	1567	1480	1341	1463	5.5	13.3
HPMHG	1497	1523	1316	1445	6.0	13.1
HPQSF	1358	1624	1351	1444	8.3	13.1
VHPMN	1490	1501	1329	1440	5.1	13.1
HPMYH	1362	1426	1512	1433	3.7	13.0
HPQST	1423	1545	1303	1424	5.7	12.9
HPMRW	1536	1449	1180	1389	10.0	12.6
LHPQW	1385	1233	1487	1368	6.6	12.4
DHPMN	1486	1422	1193	1367	8.5	12.4
HPVPP	1362	1471	1266	1366	5.1	12.4
QHPMH	1481	1434	1161	1359	9.7	12.4
HPQSH	1466	1439	1165	1357	9.4	12.3
LAKYH	1221	1474	1340	1345	6.4	12.2
LARYH	1475	1395	1160	1343	9.1	12.2
HPQIN	1476	1359	1190	1342	7.5	12.2
HPQQH	1522	1234	1263	1340	9.1	12.2
HPMYF	1372	1247	1381	1333	4.3	12.1
PHPMY	1224	1401	1362	1329	5.3	12.1
HPMVA	1432	1368	1182	1328	7.3	12.1
AHPQK	1336	1288	1358	1327	2.0	12.1
YHPMY	1440	1212	1324	1325	5.8	12.0
IHPQW	1268	1268	1432	1323	5.5	12.0
HPMGT	1268	1415	1281	1322	4.7	12.0
PAWGH	1438	1369	1114	1307	9.8	11.9
FDAWL	1204	1436	1272	1304	6.7	11.9
GHPMM	1195	1459	1208	1287	8.9	11.7
IHPQK	1315	1395	1127	1279	7.9	11.6
RHPMM	1258	1390	1180	1276	6.0	11.6
DDHPM	1324	1334	1167	1275	5.7	11.6
HPWRY	1365	1190	1207	1254	5.9	11.4
HPQHY	1236	1080	1433	1250	9.8	11.4
HPMYA	1275	1276	1196	1249	2.8	11.4
QHPMY	1330	1159	1249	1246	4.6	11.3
THPMM	1157	1262	1237	1219	3.4	11.1
HPQMY	1314	1237	1099	1217	6.4	11.1
THPQT	1180	1149	1303	1211	5.1	11.0
GHPMY	1229	1098	1302	1209	6.2	11.0
SHPMY	1288	1192	1137	1205	4.6	11.0
THPMY	1206	1092	1316	1204	6.2	10.9
PHPMF	1325	1106	1179	1203	6.8	10.9
MHPMR	1294	1194	1072	1187	6.4	10.8
HPQQQ	1170	1321	1064	1185	7.7	10.8
AHPMF	1190	1250	1109	1183	4.2	10.8
WHPQP	1251	1170	1123	1181	3.9	10.7
HPQRD	1202	1136	1183	1174	2.1	10.7
HPQAI	1253	1257	1006	1172	9.5	10.7
LGIYH	1166	1256	1043	1155	6.5	10.5
IHPQD	1215	1204	1018	1146	7.4	10.4
HPQTA	1129	1164	1130	1141	1.3	10.4
HPQAL	1300	1012	1099	1137	9.6	10.3
AHPQD	1178	1101	1089	1123	3.3	10.2
DPFGW	1144	1156	1044	1114	4.2	10.1
FDNWL	933	1252	1087	1091	9.9	9.9
EIHPM	1147	1133	982	1087	6.5	9.9
VHPMF	955	1201	1101	1085	8.0	9.9
MHPQK	1131	1072	1025	1076	3.4	9.8
MHPMM	1055	1125	1041	1074	3.2	9.8
LGRYH	1023	1156	1021	1067	5.6	9.7
LHPMN	986	1137	1066	1063	4.8	9.7
VHPMQ	1079	1121	980	1060	5.1	9.6
THPMH	1136	1063	947	1049	6.5	9.5
QHPMR	1129	1042	970	1047	5.2	9.5
HPQYY	1132	1033	941	1035	6.2	9.4
HPQRP	1057	1147	894	1033	9.0	9.4
HPMRG	1072	1059	926	1019	6.1	9.3
WHPPQ	984	944	1127	1018	7.1	9.3
HPMGV	1007	1016	1023	1015	0.6	9.2
KHPQW	1040	1013	991	1015	1.7	9.2
HPQHL	1030	1109	898	1012	7.5	9.2
HPMNM	934	1143	937	1005	9.2	9.1
HPQRQ	1038	1103	855	999	9.6	9.1
HPQLG	1055	886	1047	996	7.4	9.1
HPMGL	885	1063	1016	988	6.9	9.0
DHPQT	976	1029	947	984	3.1	8.9
HPQRH	1026	1056	837	973	9.3	8.8
HPMRN	903	991	1023	972	4.8	8.8
HPQIS	956	1086	870	971	7.9	8.8
HPMVS	926	1110	876	971	9.6	8.8
HPMQN	975	1016	916	969	3.7	8.8
PHPMH	999	1039	864	968	7.1	8.8
KHPMS	992	978	917	963	3.2	8.8
LGRFH	1006	1030	847	961	7.9	8.7
THPMR	923	1062	884	956	7.4	8.7
LGSFH	838	1058	968	955	8.1	8.7
HPMYS	911	933	981	941	2.8	8.6
HPQWA	991	889	881	920	5.1	8.4
GYWTD	915	932	909	919	0.9	8.4
RHPQE	890	897	961	916	3.3	8.3
HPMYY	1018	901	819	913	7.7	8.3
HPMYM	985	946	803	912	7.9	8.3
HPMPW	948	969	797	905	7.9	8.2
PMPDD	838	987	870	898	6.6	8.2
HPMKN	867	989	835	897	6.8	8.2
MALHF	926	925	797	883	6.5	8.0
HPQYD	824	962	862	883	6.0	8.0
HPMSA	850	932	863	881	3.8	8.0
FDSWL	834	963	841	879	6.4	8.0
HPLPW	983	843	802	876	8.1	8.0
RHPMI	751	968	907	875	9.5	8.0
HPMGI	863	994	764	874	9.2	7.9
HPQKN	858	901	828	862	3.0	7.8
LAFYH	962	867	753	860	8.4	7.8
NWDEW	795	944	823	854	7.0	7.8
AHPMY	889	819	835	848	3.2	7.7
WPPSL	955	834	745	844	8.7	7.7
KHPQT	746	806	957	836	9.6	7.6
HPMFV	910	854	715	827	9.0	7.5
FHPQL	838	869	725	811	7.1	7.4
RHPQP	788	781	863	811	4.3	7.4
HPQQD	787	885	758	810	6.2	7.4
NWDEI	799	879	743	807	6.0	7.3
HPQSI	815	831	775	807	2.6	7.3
PSWAH	812	893	714	806	7.6	7.3
HPQRF	790	732	897	806	7.5	7.3
FDTWL	805	818	776	800	2.0	7.3
HPMAQ	763	885	720	789	8.1	7.2
MLAHF	776	758	830	788	3.5	7.2
HPQMR	809	848	696	784	7.5	7.1
HPQYR	820	788	718	775	4.9	7.0
HPMRS	861	770	691	774	7.5	7.0
HPWRF	749	854	712	772	7.1	7.0
LHPMR	871	773	668	770	8.9	7.0
LHPMY	696	819	795	770	6.4	7.0
KHPMV	856	738	697	763	8.1	6.9
HPMFH	762	645	837	748	9.2	6.8
LGKYH	762	803	656	741	7.6	6.7
FDGWL	775	817	630	740	9.9	6.7
TPSFH	808	656	757	740	7.6	6.7
NWDQW	673	764	763	733	5.5	6.7
RHDLY	733	793	638	721	7.7	6.6
IHPMM	702	771	690	721	4.6	6.6
HPMAM	751	741	666	719	5.0	6.5
HPMFW	739	772	622	711	8.3	6.5
DHPMY	699	803	623	708	8.9	6.4
YHPQL	705	786	634	708	7.3	6.4
QHPMI	729	722	668	707	3.6	6.4
HPMQA	722	687	709	706	1.8	6.4
HPQYK	679	694	717	697	2.0	6.3
MVAHF	612	700	776	696	8.0	6.3
PMPDE	671	768	648	696	6.9	6.3
EHPQI	721	721	644	696	4.9	6.3
TPSFG	790	690	601	694	9.3	6.3
HPQIF	740	731	609	693	8.1	6.3
HPQPD	683	746	646	692	5.2	6.3
FHPQP	669	727	679	692	3.4	6.3
HPADF	717	754	594	688	9.1	6.3
LATFH	668	745	635	683	6.1	6.2
LGGYH	653	652	705	670	3.5	6.1
KHPMY	644	648	703	665	3.8	6.0
YHETH	611	733	649	665	6.9	6.0
MANHF	682	611	676	656	4.6	6.0
HPQPP	723	680	561	655	9.6	6.0
FLHHP	673	604	677	651	4.8	5.9
KHPMN	727	627	597	650	7.8	5.9
RHPMW	685	645	614	648	3.8	5.9
HPMYR	648	616	667	644	2.9	5.9
HPMRY	702	649	568	640	7.5	5.8
HPQPF	562	724	606	631	9.9	5.7
HPAFM	667	685	536	629	9.9	5.7
HPMYQ	618	595	671	628	4.5	5.7
HPQYW	591	634	659	628	3.9	5.7
HHPQL	601	627	656	628	3.0	5.7
HPMNE	657	651	574	627	5.7	5.7
DWDKV	590	629	662	627	3.9	5.7
HPMMW	694	631	549	625	8.0	5.7
MPGHF	602	706	556	621	9.1	5.6
DHPMM	586	696	573	618	8.3	5.6
HPMNR	686	629	534	617	8.9	5.6
HPMTP	621	637	592	616	2.7	5.6
HPQPG	593	630	624	616	2.4	5.6
HPQPN	589	647	595	610	3.9	5.5
HPQWQ	640	568	598	602	4.2	5.5
HPQKY	592	627	586	602	2.8	5.5
HPQTQ	544	634	613	597	5.9	5.4
HPMFL	634	527	623	595	7.6	5.4
MAKHF	614	647	513	592	8.8	5.4
HPMPD	535	625	607	589	6.1	5.4
HPMMA	584	586	591	587	0.5	5.3
HPQRV	542	624	583	583	4.7	5.3
LSVYH	612	612	524	583	6.7	5.3
NWDVI	516	638	589	581	7.4	5.3
LHPMI	593	649	499	580	9.3	5.3
HPMGK	579	606	555	580	3.0	5.3
WHPDW	568	528	640	579	7.0	5.3
HPMVF	503	637	594	578	8.6	5.3
YRGHP	573	630	531	578	6.0	5.3
PQPDW	575	634	521	577	6.6	5.2
RFDLL	557	577	591	575	2.0	5.2
HPMFR	623	611	488	574	10.0	5.2
MPWRN	548	652	522	574	9.0	5.2
LHPMM	527	610	576	571	5.2	5.2
WHPNR	633	550	531	571	7.2	5.2
GHPPQ	607	487	611	568	9.6	5.2
MVQHF	574	551	576	567	1.9	5.2
PHPMW	525	640	536	567	8.6	5.2
KHPMH	627	568	502	566	7.5	5.1
FHPMW	561	619	513	564	6.4	5.1
FHPQE	599	593	487	560	8.7	5.1
HPMMF	572	625	480	559	9.4	5.1
FFMIM	482	618	575	559	9.1	5.1
RHPMT	538	540	589	556	4.0	5.1
HPAYT	570	621	476	556	9.6	5.1
FMPHP	540	539	586	555	3.7	5.0
HPQRI	591	563	500	551	6.2	5.0
EVHPM	543	499	611	551	7.2	5.0
MPWRY	501	544	608	551	6.9	5.0
WYHHP	560	581	498	546	5.9	5.0
HPWRH	532	582	524	546	4.4	5.0
FDDFL	553	591	493	546	6.4	5.0
WHPMW	521	503	606	544	7.7	4.9
KHPMM	529	591	507	542	6.0	4.9
PLPDD	486	618	522	542	9.4	4.9
HPMQF	519	499	608	542	8.1	4.9
HPMHW	604	523	491	540	8.0	4.9
HPMQS	520	565	532	539	3.2	4.9
DWDSW	504	573	536	538	4.4	4.9
YHFPQ	538	613	461	537	9.4	4.9
LAFFH	515	566	526	536	3.8	4.9
HPMRH	575	497	530	534	5.1	4.9
MAFHF	497	581	522	533	6.0	4.8
YHPMI	552	532	512	532	2.5	4.8
HPMRA	542	524	527	531	1.4	4.8
FDEWL	484	562	540	529	5.6	4.8
HPQKF	595	537	451	528	9.7	4.8
HPMSY	518	583	477	526	7.2	4.8
PGWAH	555	557	466	526	7.6	4.8
IAAYH	528	578	469	525	7.1	4.8
HPQYL	544	523	500	522	2.8	4.7
WHKPQ	524	555	486	522	4.6	4.7
HPQSK	510	547	507	522	3.3	4.7
FYNFM	559	554	447	520	9.3	4.7
HPMFI	544	540	475	520	5.7	4.7
YHPPQ	590	490	478	519	9.1	4.7
HGFPF	533	523	497	518	2.7	4.7
MHPMI	452	576	518	515	8.2	4.7
YWTDG	527	453	564	515	8.0	4.7
HPWRN	550	517	472	513	5.4	4.7
NHPMK	529	542	468	513	5.9	4.7
NWDQV	517	517	500	511	1.4	4.6
HPMRF	541	500	493	511	3.8	4.6
HPMNY	478	569	484	510	7.7	4.6
HPQPW	552	522	456	510	7.1	4.6
HPMKP	539	484	505	510	3.9	4.6
RHPQL	545	474	505	508	4.8	4.6
GLGYH	478	579	454	504	10.0	4.6
WHMPQ	478	512	515	502	3.1	4.6
HPRWM	545	482	469	499	6.2	4.5
HPMQH	488	511	492	497	1.9	4.5
HPAFQ	498	568	422	496	9.9	4.5
GHPQP	461	496	526	494	4.5	4.5
WHGPQ	550	446	485	494	7.6	4.5
EHPMY	476	563	441	493	9.4	4.5
KHPMF	560	430	481	490	9.5	4.5
HPQPQ	447	551	468	488	8.5	4.4
HPMNH	481	491	492	488	0.9	4.4
SHPQL	484	509	471	488	2.9	4.4
HPQQK	518	488	457	487	4.2	4.4
HPMHM	524	448	489	487	5.4	4.4
GPMPD	476	437	543	485	7.9	4.4
HPWRT	461	552	443	485	9.1	4.4
GHPMW	475	540	435	483	7.8	4.4
HPMSR	485	521	441	483	5.7	4.4
MPQHF	453	550	441	481	9.5	4.4
QHPMK	457	518	465	480	5.3	4.4
HPQTV	513	484	436	478	5.9	4.3
HPMRT	538	464	427	476	8.6	4.3
FMFMI	478	527	425	476	7.2	4.3
MHPMW	445	544	437	475	9.6	4.3
MGNHF	520	497	403	474	9.9	4.3
WHVPQ	485	432	497	471	5.6	4.3
RHPMD	496	499	414	470	7.8	4.3
FFMMF	430	537	440	469	9.7	4.3
HPRQF	465	433	509	469	5.7	4.3
HHPGQ	468	481	457	469	1.8	4.3
HPRWG	488	493	421	467	6.6	4.2
FLGHP	464	497	438	466	4.4	4.2
RHPMR	528	462	405	465	9.0	4.2
HGFPT	430	491	467	463	4.7	4.2
WRHPH	505	478	398	461	9.0	4.2
THPQL	500	421	460	460	5.8	4.2
FMFMF	400	462	517	460	8.7	4.2
HPMST	481	490	399	457	8.5	4.2
NHPQL	447	481	437	455	3.8	4.1
WGHPH	426	512	425	455	8.5	4.1
NWEAV	477	459	415	450	5.2	4.1
THPMK	503	463	384	450	9.8	4.1
NWEAI	386	449	513	449	9.4	4.1
AHPQP	457	438	448	448	1.4	4.1
HPQLY	458	470	415	447	4.9	4.1
PIPDW	450	489	399	446	7.0	4.1
HFPQN	443	437	458	446	1.8	4.1
HPQIP	411	478	446	445	5.1	4.0
GHPMK	470	431	430	444	4.0	4.0
WDAWE	463	458	411	444	5.0	4.0
HPWRS	455	449	424	442	2.8	4.0
