# Supplementary material for: Stepwise Evolution Improves Identification of Diverse Peptides Binding to a Protein Target
Source: Sci Rep. 2017 Sep 21;7:12116. doi: 10.1038/s41598-017-12440-1 (PMC5608804; doi:10.1038/s41598-017-12440-1)
Supplement: Supplementary file 3 — Table 2B [file 41598_2017_12440_MOESM3_ESM.csv]

Supplementary Table 2B. 81 “non-HPQ” L-amino acid 5-mer sequences with the highest average fluorescence signal intensity for streptavidin binding on three arrays with 5-mer peptide library. S/B – signal to background ratio.
5-mer peptide sequence	Array 1	Array 2	Array 3	Average RFU	MeanDeviation/Mean, %	S/B
LAAYH	7191	7980	7177	7449	4.7	67.7
LGAFH	5621	6345	5288	5752	6.9	52.3
LGAYH	6119	6087	5009	5738	8.5	52.2
LGPFH	5763	5711	5403	5626	2.6	51.1
PAWAH	6148	5530	4819	5499	8.2	50.0
LAEYH	5011	5215	4631	4952	4.3	45.0
LAQFH	4117	4522	4460	4366	3.8	39.7
LGQYH	3308	3592	3356	3419	3.4	31.1
LAVYH	3205	3169	2543	2972	9.6	27.0
LASYH	2766	3048	2668	2828	5.2	25.7
MAAHF	2946	3007	2488	2814	7.7	25.6
LAMYH	2202	2792	2525	2506	8.1	22.8
LGQFH	2279	2363	2447	2363	2.4	21.5
LGEYH	2152	2446	2428	2342	5.4	21.3
LAMFH	2586	2156	2223	2321	7.6	21.1
MAMHF	2202	1936	1772	1970	7.8	17.9
LSAYH	1928	1907	2009	1948	2.1	17.7
FDKWL	1704	1854	1703	1754	3.8	15.9
LAKYH	1221	1474	1340	1345	6.4	12.2
LARYH	1475	1395	1160	1343	9.1	12.2
PAWGH	1438	1369	1114	1307	9.8	11.9
FDAWL	1204	1436	1272	1304	6.7	11.9
LGIYH	1166	1256	1043	1155	6.5	10.5
DPFGW	1144	1156	1044	1114	4.2	10.1
FDNWL	933	1252	1087	1091	9.9	9.9
LGRYH	1023	1156	1021	1067	5.6	9.7
LGRFH	1006	1030	847	961	7.9	8.7
LGSFH	838	1058	968	955	8.1	8.7
GYWTD	915	932	909	919	0.9	8.4
MALHF	926	925	797	883	6.5	8.0
FDSWL	834	963	841	879	6.4	8.0
LAFYH	962	867	753	860	8.4	7.8
NWDEW	795	944	823	854	7.0	7.8
WPPSL	955	834	745	844	8.7	7.7
NWDEI	799	879	743	807	6.0	7.3
PSWAH	812	893	714	806	7.6	7.3
FDTWL	805	818	776	800	2.0	7.3
MLAHF	776	758	830	788	3.5	7.2
LGKYH	762	803	656	741	7.6	6.7
FDGWL	775	817	630	740	9.9	6.7
TPSFH	808	656	757	740	7.6	6.7
NWDQW	673	764	763	733	5.5	6.7
RHDLY	733	793	638	721	7.7	6.6
MVAHF	612	700	776	696	8.0	6.3
TPSFG	790	690	601	694	9.3	6.3
LATFH	668	745	635	683	6.1	6.2
LGGYH	653	652	705	670	3.5	6.1
YHETH	611	733	649	665	6.9	6.0
MANHF	682	611	676	656	4.6	6.0
DWDKV	590	629	662	627	3.9	5.7
MPGHF	602	706	556	621	9.1	5.6
MAKHF	614	647	513	592	8.8	5.4
LSVYH	612	612	524	583	6.7	5.3
NWDVI	516	638	589	581	7.4	5.3
RFDLL	557	577	591	575	2.0	5.2
MPWRN	548	652	522	574	9.0	5.2
MVQHF	574	551	576	567	1.9	5.2
FFMIM	482	618	575	559	9.1	5.1
MPWRY	501	544	608	551	6.9	5.0
FDDFL	553	591	493	546	6.4	5.0
PLPDD	486	618	522	542	9.4	4.9
DWDSW	504	573	536	538	4.4	4.9
LAFFH	515	566	526	536	3.8	4.9
MAFHF	497	581	522	533	6.0	4.8
FDEWL	484	562	540	529	5.6	4.8
PGWAH	555	557	466	526	7.6	4.8
IAAYH	528	578	469	525	7.1	4.8
FYNFM	559	554	447	520	9.3	4.7
HGFPF	533	523	497	518	2.7	4.7
YWTDG	527	453	564	515	8.0	4.7
NWDQV	517	517	500	511	1.4	4.6
GLGYH	478	579	454	504	10.0	4.6
FMFMI	478	527	425	476	7.2	4.3
MGNHF	520	497	403	474	9.9	4.3
FFMMF	430	537	440	469	9.7	4.3
HGFPT	430	491	467	463	4.7	4.2
FMFMF	400	462	517	460	8.7	4.2
NWEAV	477	459	415	450	5.2	4.1
NWEAI	386	449	513	449	9.4	4.1
PIPDW	450	489	399	446	7.0	4.1
WDAWE	463	458	411	444	5.0	4.0
