# Supplementary material for: Stepwise Evolution Improves Identification of Diverse Peptides Binding to a Protein Target
Source: Sci Rep. 2017 Sep 21;7:12116. doi: 10.1038/s41598-017-12440-1 (PMC5608804; doi:10.1038/s41598-017-12440-1)
Supplement: Supplementary file 4 — Table 3 [file 41598_2017_12440_MOESM4_ESM.csv]

Supplementary Table 3. 114 D-amino acid 5-mer sequences with the highest average fluorescence signal intensity for streptavidin binding on three arrays with 5-mer peptide library. S/B � signal to background ratio.
D-peptide sequence	Array 1	Array 2	Array 3	Average	S/B
wqeea	5406	3942	5335	4894	57.6
wmdea	5034	3446	4230	4236	49.8
wqdea	4484	3630	4420	4178	49.2
wmeea	4474	4284	3561	4106	48.3
wmqea	4158	2509	3093	3254	38.3
wheea	3617	2953	2503	3024	35.6
wqqea	1893	2317	2134	2114	24.9
whdea	2153	2177	1934	2088	24.6
whqea	1376	1561	1700	1546	18.2
wyeea	1364	1593	1621	1526	18.0
weeea	1077	1305	1125	1169	13.8
wmhea	888	1512	1107	1169	13.8
wqaea	1067	1021	1026	1038	12.2
wmmea	1094	968	868	977	11.5
weqea	704	1003	1202	970	11.4
wqmea	664	976	952	864	10.2
wqhea	711	1074	799	861	10.1
wydea	778	791	818	796	9.4
wmlea	841	798	665	768	9.0
wmaea	770	777	638	728	8.6
lanvd	646	908	623	726	8.5
wtdea	658	1018	469	715	8.4
whaea	638	637	578	618	7.3
wqnea	623	605	504	578	6.8
wedea	534	647	505	562	6.6
wemea	506	600	488	531	6.3
wmkea	556	478	507	514	6.0
whhea	564	498	448	503	5.9
whlea	470	422	427	440	5.2
wmnea	506	394	334	411	4.8
wqtea	425	347	444	405	4.8
wmrea	385	461	368	404	4.8
wmtea	403	374	378	385	4.5
wqkea	341	336	443	373	4.4
wmsea	449	383	274	369	4.3
whkea	307	417	365	363	4.3
ianvd	343	223	469	345	4.1
whmea	356	304	342	334	3.9
tksmw	332	294	299	309	3.6
kafpp	272	313	306	297	3.5
wqsea	228	313	320	287	3.4
miyls	288	279	291	286	3.4
rapav	258	290	301	283	3.3
qrrnd	282	283	283	283	3.3
plywy	262	286	298	282	3.3
nhgrh	265	292	288	282	3.3
edqwn	274	283	286	281	3.3
rsyap	259	288	295	280	3.3
hpevs	271	283	287	280	3.3
qynrk	279	268	283	277	3.3
qaqqh	286	273	267	275	3.2
eskkn	244	303	276	274	3.2
tpssr	257	288	277	274	3.2
ttpqq	264	267	287	273	3.2
vmemn	244	286	286	272	3.2
lrimf	262	276	277	272	3.2
fwvhy	248	280	282	270	3.2
wyqea	217	328	265	270	3.2
thitq	245	286	278	269	3.2
htptp	268	256	282	269	3.2
ylkvk	256	264	284	268	3.2
mkivk	256	277	270	268	3.2
traip	267	271	264	267	3.1
qlnlk	275	258	266	266	3.1
wefam	262	262	275	266	3.1
igvlm	261	270	263	265	3.1
rmiqp	255	273	264	264	3.1
eptnd	245	275	272	264	3.1
wehea	241	298	249	263	3.1
yheqt	247	269	271	262	3.1
ateli	243	289	253	262	3.1
pfkqm	253	276	255	261	3.1
evflf	241	251	290	261	3.1
sdkae	246	279	253	259	3.0
arktr	237	264	271	258	3.0
eilhi	222	263	287	257	3.0
msmil	241	266	261	256	3.0
sinft	230	274	264	256	3.0
ghvaq	220	276	272	256	3.0
wwvip	233	247	284	255	3.0
qvtkh	251	255	258	254	3.0
whtea	292	262	206	253	3.0
gfahf	242	255	262	253	3.0
khthq	239	251	269	253	3.0
akaqy	239	270	249	253	3.0
kryie	239	259	260	253	3.0
ifqnw	250	243	262	252	3.0
aqhne	261	245	247	251	3.0
nyptp	237	257	257	251	2.9
anfva	237	248	263	249	2.9
qnryp	228	261	258	249	2.9
mvnhg	246	254	244	248	2.9
kmrdi	252	243	248	248	2.9
mrmyh	242	239	255	245	2.9
gykvr	234	256	244	245	2.9
ffyav	250	241	240	244	2.9
sdrqv	237	249	243	243	2.9
ytnpd	257	236	234	242	2.8
eliyh	226	248	252	242	2.8
salvs	211	253	259	241	2.8
gddlq	223	243	252	239	2.8
nvisf	236	230	248	238	2.8
mefqa	233	232	246	237	2.8
gfhpg	270	202	238	237	2.8
nnpkv	230	236	241	236	2.8
yhtva	236	242	229	236	2.8
wevea	217	281	206	234	2.8
vhlwk	216	248	238	234	2.8
rvnvf	243	228	231	234	2.8
nfhgf	227	242	228	232	2.7
qmykl	214	242	240	232	2.7
gtsey	231	232	233	232	2.7
gidva	222	242	223	229	2.7
yhiqk	207	254	217	226	2.7
